# Supplementary material for: Nutritional status of children under 5 years old in Namibia: adjusting for poor quality child anthropometry
Source: J Nutr Sci. 2022 Aug 15;11:e66. doi: 10.1017/jns.2022.67 (PMC9389280; doi:10.1017/jns.2022.67)
Supplement: Supplementary file 1 [file jnssup.zip]

Archive with 2 entries (2 files):
- S2048679022000672sup001.tif
- S2048679022000672sup002.tif
